# Supplementary material for: A Smart System for the Contactless Measurement of Energy Expenditure
Source: Sensors (Basel). 2022 Feb 10;22(4):1355. doi: 10.3390/s22041355 (PMC8963031; doi:10.3390/s22041355)
Supplement: Supplementary file 1 [file sensors-22-01355-s001.zip]

Archive with 2 entries (2 files):
- Supplemental Figures.zip
- Supplemental Information - A Smart System for the Contactless Measurement of Energy Expenditure.pdf
